# Supplementary material for: The genus Anaphothrips with one new species from China (Thysanoptera, Thripidae)
Source: Zookeys. 2017 Apr 12;(668):49–59. doi: 10.3897/zookeys.668.12376 (PMC5538005; doi:10.3897/zookeys.668.12376)
Supplement: XML Treatment for Anaphothrips dentatus [file zookeys.668.12376-treatment2.xml]

<!DOCTYPE tp:taxon-treatment
  PUBLIC "-//TaxonX//DTD Taxonomic Treatment Publishing DTD v0 20100105//EN" "tax-treatment-NSO.dtd">
<tp:taxon-treatment xmlns:tp="http://www.plazi.org/taxpub"><tp:treatment-meta><kwd-group><label>Taxon classification</label><kwd><named-content xmlns:xlink="http://www.w3.org/1999/xlink" content-type="kingdom">Animalia</named-content></kwd><kwd><named-content xmlns:xlink="http://www.w3.org/1999/xlink" content-type="order">Thysanoptera</named-content></kwd><kwd><named-content xmlns:xlink="http://www.w3.org/1999/xlink" content-type="family">Thripidae</named-content></kwd></kwd-group><mixed-citation publication-type="journal"><person-group><name><surname>Cui</surname><given-names>Yanze</given-names></name><name><surname>Xi</surname><given-names>Jinghui</given-names></name><name><surname>Wang</surname><given-names>Jun</given-names></name></person-group><article-title>The genus <italic><tp:taxon-name><tp:taxon-name-part taxon-name-part-type="genus" reg="Anaphothrips">Anaphothrips</tp:taxon-name-part></tp:taxon-name></italic> with one new species from China (<tp:taxon-name><tp:taxon-name-part taxon-name-part-type="order">Thysanoptera</tp:taxon-name-part></tp:taxon-name>, <tp:taxon-name><tp:taxon-name-part taxon-name-part-type="family">Thripidae</tp:taxon-name-part></tp:taxon-name>)</article-title><source>Zookeys</source><day>12</day><month>4</month><year>2017</year><volume>2017</volume><issue>668</issue><fpage>49</fpage><lpage>59</lpage><pub-id pub-id-type="doi">10.3897/zookeys.668.12376</pub-id></mixed-citation></tp:treatment-meta><tp:nomenclature><tp:taxon-name>
            <tp:taxon-name-part taxon-name-part-type="genus" reg="Anaphothrips">Anaphothrips</tp:taxon-name-part>
            <tp:taxon-name-part taxon-name-part-type="species" reg="dentatus">dentatus</tp:taxon-name-part>
            <object-id xmlns:xlink="http://www.w3.org/1999/xlink" content-type="zoobank" xlink:type="simple">http://zoobank.org/947ABA6E-BA6B-4B94-96B4-E5F8C509E0CD</object-id>
          </tp:taxon-name><tp:taxon-status xmlns:xlink="http://www.w3.org/1999/xlink" xlink:type="simple">sp. n.</tp:taxon-status><xref ref-type="fig" rid="F2">Figs 2–8</xref><xref ref-type="fig" rid="F3">, 9–14</xref></tp:nomenclature><tp:treatment-sec sec-type="material" id="SECID0EUEAC"><title>Specimens examined.</title><p>Holotype: Female (apterous), China, Heilongjiang Province, Sanjiang Plain (<named-content xmlns:xlink="http://www.w3.org/1999/xlink" content-type="dwc:verbatimCoordinates" xlink:type="simple"><named-content content-type="geo-json" specific-use="{&#34;type&#34;:&#34;Point&#34;,&#34;coordinates&#34;:[133.523667,47.584667]}" id="NCID0E4EAC" xlink:type="simple">47°35.08'N, 133°31.42'E</named-content></named-content>), 18.vii.2013, from grasses (Jun Wang). Paratypes: 1 male and 1 female same data as holotype; 3 females, same locality and habitat as holotype, 2.vii.2014, from grasses (Jun Wang).</p></tp:treatment-sec><tp:treatment-sec sec-type="diagnosis" id="SECID0ECFAC"><title>Diagnosis.</title><p>Both sexes apterous. Body brown, but head and thorax paler, legs yellow, antennal segments I, III–V yellow, segments II, VI–IX brown. Head wider than long slightly, projecting in front of eyes; ocelli reduced. Antennae 9-segmented, segments III–IV with sense cone forked. Pronotum almost smooth; metanotum median setae far apart and arising on posterior third of sclerite. Abdominal tergite VIII posterior margin with craspedum formed of small teeth. Male tergite IX with two pairs of stout median thorn-like setae near posterior margin; sternites III–VII with C-shaped pore plate slightly wider than distance between posteromarginal seta S1.</p></tp:treatment-sec><tp:treatment-sec sec-type="description" id="SECID0EHFAC"><title>Description.</title><p>
            <bold>Apterous female</bold> (Fig. <xref ref-type="fig" rid="F2">2</xref>). Body uniformly brown, head and thorax paler; legs yellow; antennal segments I, III–V yellow, segments II, VI–IX brown.</p><p>Head (Fig. <xref ref-type="fig" rid="F2">4</xref>) 0.9 times as long as wide, projecting in front of eyes, dorsal surface sculptured with irregular transverse reticulations, but almost smooth between eyes; ocelli reduced, three pairs of ocellar setae present, seta III longer; three pairs of postocular setae present; antennae 9-segmented (Fig. <xref ref-type="fig" rid="F2">6</xref>), segment III with pedicel, segments III–IV with small forked sense cone and rows of microtrichia, a complete transverse suture present between segments VI and VII.</p><p>Pronotum almost smooth (Fig. <xref ref-type="fig" rid="F2">5</xref>), without long setae; prosternal ferna undivided (Fig. <xref ref-type="fig" rid="F3">9</xref>). Mesonotum sculptured with transverse reticulations (Fig. <xref ref-type="fig" rid="F2">7</xref>), a pair of campaniform sensilla close to anterior margin, a pair of median setae and a pair of anterior external setae present, a pair of setae arising close to posterior margin. Metanotum sculptured with polygonal reticulations (Fig. <xref ref-type="fig" rid="F2">7</xref>), paired anteromarginal setae and paired campaniform sensilla present, paired median setae far apart and arising on posterior third of sclerite. Mesofurcal spinula present, metafurca without spinula (Fig. <xref ref-type="fig" rid="F2">8</xref>).</p><fig id="F2" position="float" orientation="portrait"><label>Figures 2–8.</label><caption><p>
                <italic><tp:taxon-name><tp:taxon-name-part taxon-name-part-type="genus" reg="Anaphothrips">Anaphothrips</tp:taxon-name-part> <tp:taxon-name-part taxon-name-part-type="species" reg="dentatus">dentatus</tp:taxon-name-part></tp:taxon-name></italic> sp. n. (<bold>2, 4–8</bold> female <bold>3</bold> male). <bold>2</bold> Female <bold>3</bold> Male <bold>4</bold> Head. <bold>5</bold> Pronotum. <bold>6</bold> Antenna <bold>7</bold> Meso- and metanotum <bold>8</bold> Meso- and metasternum.</p></caption><graphic xmlns:xlink="http://www.w3.org/1999/xlink" xlink:href="zookeys-668-049-g002.jpg" position="float" orientation="portrait" xlink:type="simple" id="oo_131240.jpg"/></fig><p>Abdominal tergites II–VIII with sculpture laterally (Fig. <xref ref-type="fig" rid="F3">10</xref>), one pair of median setae, two pairs of campaniform sensilla, two pairs of lateral setae and a pair of lateral marginal setae present, a pair of posteroangular setae arising at posterior margin far from the posterior angles; tergite VIII with spiracles occupying less than half of lateral margins, posterior margin with craspedum formed of small teeth; tergite IX with a pair <!--PageBreak--><!--PageBreak-->of mid–dorsal setae and two pairs of campaniform sensilla, SI and S2 close to posterior margin longer than tergite X; tergite X divided longitudinally with a pair of campaniform sensilla and two pairs of long setae close to posterior margin (Fig. <xref ref-type="fig" rid="F3">13</xref>). Sternites II–VII reticulated laterally and without discal setae, sternite II with two pairs of posteromarginal setae, III–VII with three pairs (Fig. <xref ref-type="fig" rid="F3">11</xref>); sternite VIII with three pairs of setae laterally. Pleurotergites III–VII with posteromarginal setae, posterior margin with lobes (Fig. <xref ref-type="fig" rid="F3">11</xref>).</p><fig id="F3" position="float" orientation="portrait"><label>Figures 9–14.</label><caption><p>
                <italic><tp:taxon-name><tp:taxon-name-part taxon-name-part-type="genus" reg="Anaphothrips">Anaphothrips</tp:taxon-name-part> <tp:taxon-name-part taxon-name-part-type="species" reg="dentatus">dentatus</tp:taxon-name-part></tp:taxon-name></italic> sp. n. (<bold>9–11, 13</bold> female; <bold>12, 14</bold> male). <bold>9</bold> Ventral view of prothorax <bold>10</bold> Tergites II–III <bold>11</bold> Sternites IV–V <bold>12</bold> Sternites IV–V. T: thickness; W: width <bold>13</bold> Tergites VIII–X <bold>14</bold> Tergites IX–X.</p></caption><graphic xmlns:xlink="http://www.w3.org/1999/xlink" xlink:href="zookeys-668-049-g003.jpg" position="float" orientation="portrait" xlink:type="simple" id="oo_131241.jpg"/></fig><p>
            <bold>Measurements</bold> (holotype). Body length 1258. Head length 125, width 146; antennae length 238; antennal segments I–IX length(width): 20(28), 32(25), 37(17), 30(17), 31(18), 36(19), 8(11), 8(7), 12(4); antennal terminal setae 17; eyes length 66; diameter of ocelli 6, distance of posterior ocelli 37; ocellar setae I–III: 7, 7, 13; postocular setae I–III: 9, 13, 6. Pronotum median length 130, width 171; setae length 5–14. Mesonotum anterior median setae 8. Metanotum anteromarginal setae 12, median setae 14. Abdominal pelta median setae 11; tergite IX S1 65, S2 80; tergite X median setae 62; sternites II–VII posteromarginal setae 6–33.</p><p>
            <bold>Apterous male</bold> (Fig. <xref ref-type="fig" rid="F2">3</xref>). Similar to female but smaller and paler; tergite IX with two pairs of stout median thorn-like setae near posterior margin, setae I 1.7 times as long as II (Fig. <xref ref-type="fig" rid="F3">14</xref>); sternites III–VII with C-shaped pore plate slightly wider than distance between posteromarginal setae S1 (Fig. <xref ref-type="fig" rid="F3">12</xref>).</p><p>
            <bold>Measurements</bold> (paratype male). Body length 1003. Head length 120, width 141; antennae length 202; antennal segments I–IX length(width): 17(25), 27(22), 34(15), 26(15), 27(15), 30(15), 7(10), 6(7), 11(4); antennal terminal setae 14; eyes length 59; diameter of ocelli 5, distance of posterior ocelli 36; ocelli setae I–III: 9, 7, 11; postocular setae I–III: 7, 9, 8. Pronotum median length 106; width 152; setae length 3–11. Mesonotum anterior median setae 8. Metanotum anteromarginal setae 9, median setae 12. Abdominal tergite I median setae 12; tergite IX stout median thorn–like setae I 19, II 11, setae S1 53, S2 56; tergite X median setae 63; sternites II–VII posteromarginal setae 7–28; sternites III–VII pore plate thickness (T) 5–9, width (W) 48, 45, 47, 48, 36.</p></tp:treatment-sec><tp:treatment-sec sec-type="distribution" id="SECID0ESKAC"><title>Distribution.</title><p>China (Heilongjiang Province).</p></tp:treatment-sec><tp:treatment-sec sec-type="etymology" id="SECID0EXKAC"><title>Etymology.</title><p>The Latin word <italic><tp:taxon-name><tp:taxon-name-part taxon-name-part-type="species" reg="dentatus">dentatus</tp:taxon-name-part></tp:taxon-name></italic> derived from tooth-shaped craspedum on abdominal tergite VIII posterior margin.</p></tp:treatment-sec><tp:treatment-sec sec-type="remarks" id="SECID0EHLAC"><title>Remarks.</title><p>The new species belongs to a small group of <italic><tp:taxon-name><tp:taxon-name-part taxon-name-part-type="genus" reg="Anaphothrips">Anaphothrips</tp:taxon-name-part></tp:taxon-name></italic> in which abdominal tergite VIII posterior margin has a craspedum that is tooth-shaped not ciliate. It is similar in appearance to the description by <xref ref-type="bibr" rid="B5">Pitkin (1978)</xref> of the Australian species <italic><tp:taxon-name><tp:taxon-name-part taxon-name-part-type="genus" reg="Anaphothrips">A.</tp:taxon-name-part> <tp:taxon-name-part taxon-name-part-type="species" reg="moundi">moundi</tp:taxon-name-part></tp:taxon-name></italic>, but can be distinguished from the latter by the following features: antennal segment II brown, sensorium on III forked; abdominal tergite VIII with craspedum of teeth longer; male abdominal sternites pore plate only slightly wider than the distance of posteromarginal setae S1. The morphological characteristics of <italic><tp:taxon-name><tp:taxon-name-part taxon-name-part-type="genus" reg="Anaphothrips">A.</tp:taxon-name-part> <tp:taxon-name-part taxon-name-part-type="species" reg="moundi">moundi</tp:taxon-name-part></tp:taxon-name></italic> are provided by <xref ref-type="bibr" rid="B3">Mound and Masumoto (2009)</xref>. The new species is also similar to <italic><tp:taxon-name><tp:taxon-name-part taxon-name-part-type="genus" reg="Anaphothrips">A.</tp:taxon-name-part> <tp:taxon-name-part taxon-name-part-type="species" reg="obscurus">obscurus</tp:taxon-name-part></tp:taxon-name></italic> in appearance, but can be distinguished by the following characters: both sexes apterous; ocelli reduced; head wider than long; abdominal tergite VIII with tooth-shaped craspedum; male sternites III–VII with C-shaped pore plates only slightly wider than the distance of posteromarginal setae S1.</p></tp:treatment-sec><ref-list><ref id="B5"><mixed-citation xmlns:xlink="http://www.w3.org/1999/xlink" xlink:type="simple">
          <person-group><name name-style="western"><surname>Pitkin</surname><given-names>BR</given-names></name></person-group> (<year>1978</year>) <article-title>A revision of the Australian species of <italic><tp:taxon-name><tp:taxon-name-part taxon-name-part-type="genus">Anaphothrips</tp:taxon-name-part></tp:taxon-name></italic> Uzel (<tp:taxon-name><tp:taxon-name-part taxon-name-part-type="order">Thysanoptera</tp:taxon-name-part></tp:taxon-name>: <tp:taxon-name><tp:taxon-name-part taxon-name-part-type="family">Thripidae</tp:taxon-name-part></tp:taxon-name>).</article-title> <source>Australian Journal of Zoology</source> <volume>26</volume>: <fpage>349</fpage>–<lpage>371</lpage>. <ext-link xlink:type="simple" ext-link-type="doi" xlink:href="10.1071/ZO9780349">http://dx.doi.org/10.1071/ZO9780349</ext-link></mixed-citation></ref><ref id="B3"><mixed-citation xmlns:xlink="http://www.w3.org/1999/xlink" xlink:type="simple">
          <person-group><name name-style="western"><surname>Mound</surname><given-names>LA</given-names></name><name name-style="western"><surname>Masumoto</surname><given-names>M</given-names></name></person-group> (<year>2009</year>) <article-title>Australian <tp:taxon-name><tp:taxon-name-part taxon-name-part-type="subfamily">Thripinae</tp:taxon-name-part></tp:taxon-name> of the <italic><tp:taxon-name><tp:taxon-name-part taxon-name-part-type="genus">Anaphothrips</tp:taxon-name-part></tp:taxon-name></italic> genus-group (<tp:taxon-name><tp:taxon-name-part taxon-name-part-type="order">Thysanoptera</tp:taxon-name-part></tp:taxon-name>), with three new genera and thirty-three new species.</article-title> <source>Zootaxa</source> <volume>2042</volume>: <fpage>1</fpage>–<lpage>76</lpage>. <ext-link xlink:type="simple" ext-link-type="uri" xlink:href="http://mapress.com/zootaxa/2009/f/zt02042p076.pdf">http://mapress.com/zootaxa/2009/f/zt02042p076.pdf</ext-link></mixed-citation></ref></ref-list></tp:taxon-treatment>
