# Supplementary material for: The genus Anaphothrips with one new species from China (Thysanoptera, Thripidae)
Source: Zookeys. 2017 Apr 12;(668):49–59. doi: 10.3897/zookeys.668.12376 (PMC5538005; doi:10.3897/zookeys.668.12376)
Supplement: XML Treatment for Anaphothrips floralis [file zookeys.668.12376-treatment3.xml]

<!DOCTYPE tp:taxon-treatment
  PUBLIC "-//TaxonX//DTD Taxonomic Treatment Publishing DTD v0 20100105//EN" "tax-treatment-NSO.dtd">
<tp:taxon-treatment xmlns:tp="http://www.plazi.org/taxpub"><tp:treatment-meta><kwd-group><label>Taxon classification</label><kwd><named-content xmlns:xlink="http://www.w3.org/1999/xlink" content-type="kingdom">Animalia</named-content></kwd><kwd><named-content xmlns:xlink="http://www.w3.org/1999/xlink" content-type="order">Thysanoptera</named-content></kwd><kwd><named-content xmlns:xlink="http://www.w3.org/1999/xlink" content-type="family">Thripidae</named-content></kwd></kwd-group><mixed-citation publication-type="journal"><person-group><name><surname>Cui</surname><given-names>Yanze</given-names></name><name><surname>Xi</surname><given-names>Jinghui</given-names></name><name><surname>Wang</surname><given-names>Jun</given-names></name></person-group><article-title>The genus <italic><tp:taxon-name><tp:taxon-name-part taxon-name-part-type="genus" reg="Anaphothrips">Anaphothrips</tp:taxon-name-part></tp:taxon-name></italic> with one new species from China (<tp:taxon-name><tp:taxon-name-part taxon-name-part-type="order">Thysanoptera</tp:taxon-name-part></tp:taxon-name>, <tp:taxon-name><tp:taxon-name-part taxon-name-part-type="family">Thripidae</tp:taxon-name-part></tp:taxon-name>)</article-title><source>Zookeys</source><day>12</day><month>4</month><year>2017</year><volume>2017</volume><issue>668</issue><fpage>49</fpage><lpage>59</lpage><pub-id pub-id-type="doi">10.3897/zookeys.668.12376</pub-id></mixed-citation></tp:treatment-meta><tp:nomenclature><tp:taxon-name>
            <tp:taxon-name-part taxon-name-part-type="genus" reg="Anaphothrips">Anaphothrips</tp:taxon-name-part>
            <tp:taxon-name-part taxon-name-part-type="species" reg="floralis">floralis</tp:taxon-name-part>
          </tp:taxon-name><tp:taxon-authority>Karny</tp:taxon-authority><xref ref-type="fig" rid="F4">Figs 15–16</xref><!--PageBreak--><tp:nomenclature-citation-list><tp:nomenclature-citation><tp:taxon-name>
                <tp:taxon-name-part taxon-name-part-type="genus" reg="Anaphothrips">Anaphothrips</tp:taxon-name-part> <tp:taxon-name-part taxon-name-part-type="species" reg="floralis">floralis</tp:taxon-name-part></tp:taxon-name><comment>Karny, 1922: 109; <xref ref-type="bibr" rid="B9">Zhang and Tong 1992</xref>: 73.</comment></tp:nomenclature-citation></tp:nomenclature-citation-list></tp:nomenclature><tp:treatment-sec sec-type="description" id="SECID0E1OAC"><title>Description.</title><p>
            <bold>Macropterous female.</bold> Body and legs yellow; antennal segment I yellow, segments II–IV and base of V light brown but segment II darker, segments V–VIII brown. Head with ocellar setae III arising at outer tangent between fore and hind ocelli; antennae 8-segmented (Fig. <xref ref-type="fig" rid="F4">15</xref>), segments III–IV with sensorium forked. Fore wing (Fig. <xref ref-type="fig" rid="F4">16</xref>) upper vein with eight basal setae and four distal setae, lower vein with 6–11 setae. Metanotum reticulate in mid line, campaniform sensilla absent. Abdominal tergite VIII posterior margin with complete comb.</p><fig id="F4" position="float" orientation="portrait"><label>Figures 15–24.</label><caption><p>
                <italic><tp:taxon-name><tp:taxon-name-part taxon-name-part-type="genus" reg="Anaphothrips">Anaphothrips</tp:taxon-name-part></tp:taxon-name></italic> of China. <italic><tp:taxon-name><tp:taxon-name-part taxon-name-part-type="genus" reg="Anaphothrips">A.</tp:taxon-name-part> <tp:taxon-name-part taxon-name-part-type="species" reg="floralis">floralis</tp:taxon-name-part></tp:taxon-name></italic> (<bold>15–16)</bold>. <bold>15</bold> Antennae <bold>16</bold> Fore wing <bold>17</bold> <italic><tp:taxon-name><tp:taxon-name-part taxon-name-part-type="genus" reg="Anaphothrips">A.</tp:taxon-name-part> <tp:taxon-name-part taxon-name-part-type="species" reg="obscurus">obscurus</tp:taxon-name-part></tp:taxon-name></italic> antennae. <italic><tp:taxon-name><tp:taxon-name-part taxon-name-part-type="genus" reg="Anaphothrips">A.</tp:taxon-name-part> <tp:taxon-name-part taxon-name-part-type="species" reg="populi">populi</tp:taxon-name-part></tp:taxon-name></italic> (<bold>18–20</bold>) <bold>18</bold> Antennae <bold>19</bold> Fore wing <bold>20</bold> Abdominal tergites VIII–X. <italic><tp:taxon-name><tp:taxon-name-part taxon-name-part-type="genus" reg="Anaphothrips">A.</tp:taxon-name-part> <tp:taxon-name-part taxon-name-part-type="species" reg="sudanensis">sudanensis</tp:taxon-name-part></tp:taxon-name></italic> (<bold>21–23</bold> female; <bold>24</bold> male) <bold>21</bold> Abdominal tergites VIII–X <bold>22</bold> Antennae <bold>23</bold> Body <bold>24</bold> Sternites IV–V.</p></caption><graphic xmlns:xlink="http://www.w3.org/1999/xlink" xlink:href="zookeys-668-049-g004.jpg" position="float" orientation="portrait" xlink:type="simple" id="oo_131242.jpg"/></fig></tp:treatment-sec><tp:treatment-sec sec-type="distribution" id="SECID0EHCAE"><title>Distribution.</title><p>China (Guangdong); Vietnam.</p></tp:treatment-sec><tp:treatment-sec sec-type="material" id="SECID0EMCAE"><title>Specimens examined.</title><p>1 female (macropterous), 1 male (macropterous), China, Guangdong Province, suburb of Guangzhou, 4.xi.1976, form <italic><tp:taxon-name><tp:taxon-name-part taxon-name-part-type="genus" reg="Allium">Allium</tp:taxon-name-part> <tp:taxon-name-part taxon-name-part-type="species" reg="tuberosum">tuberosum</tp:taxon-name-part></tp:taxon-name></italic> (Weiqiu Zhang).</p></tp:treatment-sec><ref-list><ref id="B9"><mixed-citation xmlns:xlink="http://www.w3.org/1999/xlink" xlink:type="simple">
          <person-group><name name-style="western"><surname>Zhang</surname><given-names>WQ</given-names></name><name name-style="western"><surname>Tong</surname><given-names>XL</given-names></name></person-group> (<year>1992</year>) <article-title>On the genus <italic><tp:taxon-name><tp:taxon-name-part taxon-name-part-type="genus">Anaphothrips</tp:taxon-name-part></tp:taxon-name></italic> Uzel from China with description of a new species (<tp:taxon-name><tp:taxon-name-part taxon-name-part-type="order">Thysanoptera</tp:taxon-name-part></tp:taxon-name>: <tp:taxon-name><tp:taxon-name-part taxon-name-part-type="family">Thripidae</tp:taxon-name-part></tp:taxon-name>).</article-title> <source>Acta Zootaxonomica Sinica</source> <volume>17</volume>(<issue>1</issue>): <fpage>71</fpage>–<lpage>74</lpage>.</mixed-citation></ref></ref-list></tp:taxon-treatment>
