# Supplementary material for: The genus Anaphothrips with one new species from China (Thysanoptera, Thripidae)
Source: Zookeys. 2017 Apr 12;(668):49–59. doi: 10.3897/zookeys.668.12376 (PMC5538005; doi:10.3897/zookeys.668.12376)
Supplement: XML Treatment for Anaphothrips obscurus [file zookeys.668.12376-treatment4.xml]

<!DOCTYPE tp:taxon-treatment
  PUBLIC "-//TaxonX//DTD Taxonomic Treatment Publishing DTD v0 20100105//EN" "tax-treatment-NSO.dtd">
<tp:taxon-treatment xmlns:tp="http://www.plazi.org/taxpub"><tp:treatment-meta><kwd-group><label>Taxon classification</label><kwd><named-content xmlns:xlink="http://www.w3.org/1999/xlink" content-type="kingdom">Animalia</named-content></kwd><kwd><named-content xmlns:xlink="http://www.w3.org/1999/xlink" content-type="order">Thysanoptera</named-content></kwd><kwd><named-content xmlns:xlink="http://www.w3.org/1999/xlink" content-type="family">Thripidae</named-content></kwd></kwd-group><mixed-citation publication-type="journal"><person-group><name><surname>Cui</surname><given-names>Yanze</given-names></name><name><surname>Xi</surname><given-names>Jinghui</given-names></name><name><surname>Wang</surname><given-names>Jun</given-names></name></person-group><article-title>The genus <italic><tp:taxon-name><tp:taxon-name-part taxon-name-part-type="genus" reg="Anaphothrips">Anaphothrips</tp:taxon-name-part></tp:taxon-name></italic> with one new species from China (<tp:taxon-name><tp:taxon-name-part taxon-name-part-type="order">Thysanoptera</tp:taxon-name-part></tp:taxon-name>, <tp:taxon-name><tp:taxon-name-part taxon-name-part-type="family">Thripidae</tp:taxon-name-part></tp:taxon-name>)</article-title><source>Zookeys</source><day>12</day><month>4</month><year>2017</year><volume>2017</volume><issue>668</issue><fpage>49</fpage><lpage>59</lpage><pub-id pub-id-type="doi">10.3897/zookeys.668.12376</pub-id></mixed-citation></tp:treatment-meta><tp:nomenclature><tp:taxon-name>
            <tp:taxon-name-part taxon-name-part-type="genus" reg="Anaphothrips">Anaphothrips</tp:taxon-name-part>
            <tp:taxon-name-part taxon-name-part-type="species" reg="obscurus">obscurus</tp:taxon-name-part>
          </tp:taxon-name><tp:taxon-authority>(Müller)</tp:taxon-authority><xref ref-type="fig" rid="F4">Fig. 17</xref><tp:nomenclature-citation-list><tp:nomenclature-citation><tp:taxon-name>
                <tp:taxon-name-part taxon-name-part-type="genus" reg="Thrips">Thrips</tp:taxon-name-part> <tp:taxon-name-part taxon-name-part-type="species" reg="obscura">obscura</tp:taxon-name-part></tp:taxon-name><comment>Müller, 1776: 96.</comment></tp:nomenclature-citation></tp:nomenclature-citation-list></tp:nomenclature><tp:treatment-sec sec-type="description" id="SECID0ESEAE"><title>Description.</title><p>
            <bold>Macropterous female</bold>. Body and legs yellow; antennal segment I yellow, segments II-IV light brown but segment II darker, segments V-IX brown but segment V paler slightly; fore wing weakly shaded. Head wider than long, dorsal surface sculptured with irregular transverse reticulations behind eyes; ocellar setae I present, ocellar setae III out of ocellar triangle just anterior to hind ocelli. Antennae 9-segmented (Fig. <xref ref-type="fig" rid="F4">17</xref>), segments III–IV with sense cone forked. Fore wing upper vein with 7–8 basal setae and 2–3 distal setae, lower vein with 8–9 setae. Abdominal tergites with microtrichia laterally, tergite VIII posterior margin with comb of microtrichia.</p><p>
            <bold>Micropterous male.</bold> Similar to macropterous female, but wing shorter than thorax width (<xref ref-type="bibr" rid="B3">Mound and Masumoto 2009</xref>).</p></tp:treatment-sec><tp:treatment-sec sec-type="distribution" id="SECID0EGFAE"><title>Distribution.</title><p>Widespread around the world.</p></tp:treatment-sec><tp:treatment-sec sec-type="material" id="SECID0ELFAE"><title>Specimens examined.</title><p>3 female (macropterous), 5 female (micropterous), China, Heilongjiang Province, Sanjiang Plain, 2.vii.2014, from grasses (Jun Wang). 1 female (micropterous) China, Heilongjiang Province, Sanjiang Plain, 9.viii.2012, from grasses (Jun Wang). 1 female (micropterous), China, Ningxia, Pingluo, 24.vii.1987, from <italic><tp:taxon-name><tp:taxon-name-part taxon-name-part-type="genus" reg="Polygonum">Polygonum</tp:taxon-name-part></tp:taxon-name></italic> (Caixia Yang).</p></tp:treatment-sec><tp:treatment-sec><!--Section generated to contain objects referenced in tp:taxon-treatment.--><fig id="F4" position="float" orientation="portrait"><label>Figures 15–24.</label><caption><p>
                <italic><tp:taxon-name><tp:taxon-name-part taxon-name-part-type="genus" reg="Anaphothrips">Anaphothrips</tp:taxon-name-part></tp:taxon-name></italic> of China. <italic><tp:taxon-name><tp:taxon-name-part taxon-name-part-type="genus" reg="Anaphothrips">A.</tp:taxon-name-part> <tp:taxon-name-part taxon-name-part-type="species" reg="floralis">floralis</tp:taxon-name-part></tp:taxon-name></italic> (<bold>15–16)</bold>. <bold>15</bold> Antennae <bold>16</bold> Fore wing <bold>17</bold> <italic><tp:taxon-name><tp:taxon-name-part taxon-name-part-type="genus" reg="Anaphothrips">A.</tp:taxon-name-part> <tp:taxon-name-part taxon-name-part-type="species" reg="obscurus">obscurus</tp:taxon-name-part></tp:taxon-name></italic> antennae. <italic><tp:taxon-name><tp:taxon-name-part taxon-name-part-type="genus" reg="Anaphothrips">A.</tp:taxon-name-part> <tp:taxon-name-part taxon-name-part-type="species" reg="populi">populi</tp:taxon-name-part></tp:taxon-name></italic> (<bold>18–20</bold>) <bold>18</bold> Antennae <bold>19</bold> Fore wing <bold>20</bold> Abdominal tergites VIII–X. <italic><tp:taxon-name><tp:taxon-name-part taxon-name-part-type="genus" reg="Anaphothrips">A.</tp:taxon-name-part> <tp:taxon-name-part taxon-name-part-type="species" reg="sudanensis">sudanensis</tp:taxon-name-part></tp:taxon-name></italic> (<bold>21–23</bold> female; <bold>24</bold> male) <bold>21</bold> Abdominal tergites VIII–X <bold>22</bold> Antennae <bold>23</bold> Body <bold>24</bold> Sternites IV–V.</p></caption><graphic xmlns:xlink="http://www.w3.org/1999/xlink" xlink:href="zookeys-668-049-g004.jpg" position="float" orientation="portrait" xlink:type="simple" id="oo_131242.jpg"/></fig></tp:treatment-sec><ref-list><ref id="B3"><mixed-citation xmlns:xlink="http://www.w3.org/1999/xlink" xlink:type="simple">
          <person-group><name name-style="western"><surname>Mound</surname><given-names>LA</given-names></name><name name-style="western"><surname>Masumoto</surname><given-names>M</given-names></name></person-group> (<year>2009</year>) <article-title>Australian <tp:taxon-name><tp:taxon-name-part taxon-name-part-type="subfamily">Thripinae</tp:taxon-name-part></tp:taxon-name> of the <italic><tp:taxon-name><tp:taxon-name-part taxon-name-part-type="genus">Anaphothrips</tp:taxon-name-part></tp:taxon-name></italic> genus-group (<tp:taxon-name><tp:taxon-name-part taxon-name-part-type="order">Thysanoptera</tp:taxon-name-part></tp:taxon-name>), with three new genera and thirty-three new species.</article-title> <source>Zootaxa</source> <volume>2042</volume>: <fpage>1</fpage>–<lpage>76</lpage>. <ext-link xlink:type="simple" ext-link-type="uri" xlink:href="http://mapress.com/zootaxa/2009/f/zt02042p076.pdf">http://mapress.com/zootaxa/2009/f/zt02042p076.pdf</ext-link></mixed-citation></ref></ref-list></tp:taxon-treatment>
