# Supplementary material for: The genus Anaphothrips with one new species from China (Thysanoptera, Thripidae)
Source: Zookeys. 2017 Apr 12;(668):49–59. doi: 10.3897/zookeys.668.12376 (PMC5538005; doi:10.3897/zookeys.668.12376)
Supplement: XML Treatment for Anaphothrips populi [file zookeys.668.12376-treatment5.xml]

<!DOCTYPE tp:taxon-treatment
  PUBLIC "-//TaxonX//DTD Taxonomic Treatment Publishing DTD v0 20100105//EN" "tax-treatment-NSO.dtd">
<tp:taxon-treatment xmlns:tp="http://www.plazi.org/taxpub"><tp:treatment-meta><kwd-group><label>Taxon classification</label><kwd><named-content xmlns:xlink="http://www.w3.org/1999/xlink" content-type="kingdom">Animalia</named-content></kwd><kwd><named-content xmlns:xlink="http://www.w3.org/1999/xlink" content-type="order">Thysanoptera</named-content></kwd><kwd><named-content xmlns:xlink="http://www.w3.org/1999/xlink" content-type="family">Thripidae</named-content></kwd></kwd-group><mixed-citation publication-type="journal"><person-group><name><surname>Cui</surname><given-names>Yanze</given-names></name><name><surname>Xi</surname><given-names>Jinghui</given-names></name><name><surname>Wang</surname><given-names>Jun</given-names></name></person-group><article-title>The genus <italic><tp:taxon-name><tp:taxon-name-part taxon-name-part-type="genus" reg="Anaphothrips">Anaphothrips</tp:taxon-name-part></tp:taxon-name></italic> with one new species from China (<tp:taxon-name><tp:taxon-name-part taxon-name-part-type="order">Thysanoptera</tp:taxon-name-part></tp:taxon-name>, <tp:taxon-name><tp:taxon-name-part taxon-name-part-type="family">Thripidae</tp:taxon-name-part></tp:taxon-name>)</article-title><source>Zookeys</source><day>12</day><month>4</month><year>2017</year><volume>2017</volume><issue>668</issue><fpage>49</fpage><lpage>59</lpage><pub-id pub-id-type="doi">10.3897/zookeys.668.12376</pub-id></mixed-citation></tp:treatment-meta><tp:nomenclature><tp:taxon-name>
            <tp:taxon-name-part taxon-name-part-type="genus" reg="Anaphothrips">Anaphothrips</tp:taxon-name-part>
            <tp:taxon-name-part taxon-name-part-type="species" reg="populi">populi</tp:taxon-name-part>
          </tp:taxon-name><tp:taxon-authority>Zhang &amp; Tong</tp:taxon-authority><xref ref-type="fig" rid="F4">Figs 18–20</xref><!--PageBreak--><tp:nomenclature-citation-list><tp:nomenclature-citation><tp:taxon-name>
                <tp:taxon-name-part taxon-name-part-type="genus" reg="Anaphothrips">Anaphothrips</tp:taxon-name-part> <tp:taxon-name-part taxon-name-part-type="species" reg="populi">populi</tp:taxon-name-part></tp:taxon-name><comment>Zhang &amp; Tong, 1992: 71.</comment></tp:nomenclature-citation></tp:nomenclature-citation-list></tp:nomenclature><tp:treatment-sec sec-type="description" id="SECID0EOHAE"><title>Description.</title><p>
            <bold>Macropterous female.</bold> Body brown; antennae brown, segment I paler; all leg brown, tarsi paler; fore wing and clavus pale. Head about 0.7 times as long as wide. Ocellar setae 3 pairs, setae III arising at anterior margin of ocellar triangle almost as long as I and II. Antennae 9-segmented (Fig. <xref ref-type="fig" rid="F4">18</xref>), segments III and IV with forked sense cone. Fore wing (Fig. <xref ref-type="fig" rid="F4">19</xref>) upper vein with 8–9 basal setae and 3–4 distal setae, lower vein with 11–13 setae; clavus with 5 short setae. Abdominal tergites III–VII with irregular transverse sculpture laterally; tergite VIII (Fig. <xref ref-type="fig" rid="F4">20</xref>) posterior margin with comb of long microtrichia.</p></tp:treatment-sec><tp:treatment-sec sec-type="remarks" id="SECID0EDIAE"><title>Remarks.</title><p>This species is similar to <italic><tp:taxon-name><tp:taxon-name-part taxon-name-part-type="genus" reg="Anaphothrips">A.</tp:taxon-name-part> <tp:taxon-name-part taxon-name-part-type="species" reg="incertus">incertus</tp:taxon-name-part></tp:taxon-name></italic> in appearance but can be distinguished from the latter by the following features: antennal segments III–IV brown; segment VI with incomplete suture in distal third; fore wing upper vein with 8–9 basal setae and 3–4 distal setae, lower vein with 11–13 setae.</p></tp:treatment-sec><tp:treatment-sec sec-type="distribution" id="SECID0EUIAE"><title>Distribution.</title><p>China (Henan, Gansu).</p></tp:treatment-sec><tp:treatment-sec sec-type="material" id="SECID0EZIAE"><title>Specimens examined.</title><p>Paratype: 1 female (macropterous), China, Henan Province, Baiquan, Baoding Mountain, 21.vi.1979, from <italic><tp:taxon-name><tp:taxon-name-part taxon-name-part-type="genus" reg="Populus">Populus</tp:taxon-name-part></tp:taxon-name></italic> (Shengfu Shi).</p></tp:treatment-sec><tp:treatment-sec><!--Section generated to contain objects referenced in tp:taxon-treatment.--><fig id="F4" position="float" orientation="portrait"><label>Figures 15–24.</label><caption><p>
                <italic><tp:taxon-name><tp:taxon-name-part taxon-name-part-type="genus" reg="Anaphothrips">Anaphothrips</tp:taxon-name-part></tp:taxon-name></italic> of China. <italic><tp:taxon-name><tp:taxon-name-part taxon-name-part-type="genus" reg="Anaphothrips">A.</tp:taxon-name-part> <tp:taxon-name-part taxon-name-part-type="species" reg="floralis">floralis</tp:taxon-name-part></tp:taxon-name></italic> (<bold>15–16)</bold>. <bold>15</bold> Antennae <bold>16</bold> Fore wing <bold>17</bold> <italic><tp:taxon-name><tp:taxon-name-part taxon-name-part-type="genus" reg="Anaphothrips">A.</tp:taxon-name-part> <tp:taxon-name-part taxon-name-part-type="species" reg="obscurus">obscurus</tp:taxon-name-part></tp:taxon-name></italic> antennae. <italic><tp:taxon-name><tp:taxon-name-part taxon-name-part-type="genus" reg="Anaphothrips">A.</tp:taxon-name-part> <tp:taxon-name-part taxon-name-part-type="species" reg="populi">populi</tp:taxon-name-part></tp:taxon-name></italic> (<bold>18–20</bold>) <bold>18</bold> Antennae <bold>19</bold> Fore wing <bold>20</bold> Abdominal tergites VIII–X. <italic><tp:taxon-name><tp:taxon-name-part taxon-name-part-type="genus" reg="Anaphothrips">A.</tp:taxon-name-part> <tp:taxon-name-part taxon-name-part-type="species" reg="sudanensis">sudanensis</tp:taxon-name-part></tp:taxon-name></italic> (<bold>21–23</bold> female; <bold>24</bold> male) <bold>21</bold> Abdominal tergites VIII–X <bold>22</bold> Antennae <bold>23</bold> Body <bold>24</bold> Sternites IV–V.</p></caption><graphic xmlns:xlink="http://www.w3.org/1999/xlink" xlink:href="zookeys-668-049-g004.jpg" position="float" orientation="portrait" xlink:type="simple" id="oo_131242.jpg"/></fig></tp:treatment-sec></tp:taxon-treatment>
