# Supplementary material for: The genus Anaphothrips with one new species from China (Thysanoptera, Thripidae)
Source: Zookeys. 2017 Apr 12;(668):49–59. doi: 10.3897/zookeys.668.12376 (PMC5538005; doi:10.3897/zookeys.668.12376)
Supplement: XML Treatment for Anaphothrips sudanensis [file zookeys.668.12376-treatment6.xml]

<!DOCTYPE tp:taxon-treatment
  PUBLIC "-//TaxonX//DTD Taxonomic Treatment Publishing DTD v0 20100105//EN" "tax-treatment-NSO.dtd">
<tp:taxon-treatment xmlns:tp="http://www.plazi.org/taxpub"><tp:treatment-meta><kwd-group><label>Taxon classification</label><kwd><named-content xmlns:xlink="http://www.w3.org/1999/xlink" content-type="kingdom">Animalia</named-content></kwd><kwd><named-content xmlns:xlink="http://www.w3.org/1999/xlink" content-type="order">Thysanoptera</named-content></kwd><kwd><named-content xmlns:xlink="http://www.w3.org/1999/xlink" content-type="family">Thripidae</named-content></kwd></kwd-group><mixed-citation publication-type="journal"><person-group><name><surname>Cui</surname><given-names>Yanze</given-names></name><name><surname>Xi</surname><given-names>Jinghui</given-names></name><name><surname>Wang</surname><given-names>Jun</given-names></name></person-group><article-title>The genus <italic><tp:taxon-name><tp:taxon-name-part taxon-name-part-type="genus" reg="Anaphothrips">Anaphothrips</tp:taxon-name-part></tp:taxon-name></italic> with one new species from China (<tp:taxon-name><tp:taxon-name-part taxon-name-part-type="order">Thysanoptera</tp:taxon-name-part></tp:taxon-name>, <tp:taxon-name><tp:taxon-name-part taxon-name-part-type="family">Thripidae</tp:taxon-name-part></tp:taxon-name>)</article-title><source>Zookeys</source><day>12</day><month>4</month><year>2017</year><volume>2017</volume><issue>668</issue><fpage>49</fpage><lpage>59</lpage><pub-id pub-id-type="doi">10.3897/zookeys.668.12376</pub-id></mixed-citation></tp:treatment-meta><tp:nomenclature><tp:taxon-name>
            <tp:taxon-name-part taxon-name-part-type="genus" reg="Anaphothrips">Anaphothrips</tp:taxon-name-part>
            <tp:taxon-name-part taxon-name-part-type="species" reg="sudanensis">sudanensis</tp:taxon-name-part>
          </tp:taxon-name><tp:taxon-authority>Trybom</tp:taxon-authority><xref ref-type="fig" rid="F4">Figs 21–24</xref><tp:nomenclature-citation-list><tp:nomenclature-citation><tp:taxon-name>
                <tp:taxon-name-part taxon-name-part-type="genus" reg="Anaphothrips">Anaphothrips</tp:taxon-name-part> <tp:taxon-name-part taxon-name-part-type="species" reg="sudanensis">sudanensis</tp:taxon-name-part></tp:taxon-name><comment>Trybom, 1911: 1; <xref ref-type="bibr" rid="B9">Zhang and Tong 1992</xref>: 73.</comment></tp:nomenclature-citation></tp:nomenclature-citation-list></tp:nomenclature><tp:treatment-sec sec-type="description" id="SECID0EGLAE"><title>Description.</title><p>
            <bold>Macropterous female.</bold> Body bicolored (Fig. <xref ref-type="fig" rid="F4">23</xref>), generally brown but abdominal segments III–V yellow; antennal segments I–II and V–VIII brown, segments III–IV yellow; legs yellow; fore wing pale but with dark cross band close to base. Head wider than long slightly. Antennae 8-segmented (Fig. <xref ref-type="fig" rid="F4">22</xref>), segments III–IV with forked sense cone. Pronotum weakly sculptured. Fore wing upper vein with six basal setae and five distal setae, lower vein with six setae; Abdominal tergite VIII (Fig. <xref ref-type="fig" rid="F4">21</xref>) posterior margin with comb of long microtrichia.</p><p>
            <bold>Macropterous male.</bold> Similar to female, but stergites III–VIII with large C-shaped pore plate (Fig. <xref ref-type="fig" rid="F4">24</xref>).</p></tp:treatment-sec><tp:treatment-sec sec-type="distribution" id="SECID0ECMAE"><title>Distribution.</title><p>China (Hubei, Hunan, Jiangsu, Zhejiang, Fujian, Taiwan, Guangdong, Hainan, Guangxi, Sichuan, Guizhou, Yunnan); worldwide in tropical and sub-tropical countries.</p></tp:treatment-sec><tp:treatment-sec sec-type="material" id="SECID0EHMAE"><title>Specimens examined.</title><p>1 female (macropterous), China, Guangdong Province, Guangning, Baoding mountain, 16.vii.2014, from <italic><tp:taxon-name><tp:taxon-name-part taxon-name-part-type="genus" reg="Pelargonium">Pelargonium</tp:taxon-name-part> <tp:taxon-name-part taxon-name-part-type="species" reg="hortorum">hortorum</tp:taxon-name-part></tp:taxon-name></italic> (Zhaohong Wang). 1 male (macropterous), China, Guangdong Province, Guangning, Baoding Mountain, 16.vii.2014, from <italic><tp:taxon-name><tp:taxon-name-part taxon-name-part-type="genus" reg="Phyllanthus">Phyllanthus</tp:taxon-name-part> <tp:taxon-name-part taxon-name-part-type="species" reg="urinaria">urinaria</tp:taxon-name-part></tp:taxon-name></italic> (Zhaohong Wang).</p></tp:treatment-sec><tp:treatment-sec><!--Section generated to contain objects referenced in tp:taxon-treatment.--><fig id="F4" position="float" orientation="portrait"><label>Figures 15–24.</label><caption><p>
                <italic><tp:taxon-name><tp:taxon-name-part taxon-name-part-type="genus" reg="Anaphothrips">Anaphothrips</tp:taxon-name-part></tp:taxon-name></italic> of China. <italic><tp:taxon-name><tp:taxon-name-part taxon-name-part-type="genus" reg="Anaphothrips">A.</tp:taxon-name-part> <tp:taxon-name-part taxon-name-part-type="species" reg="floralis">floralis</tp:taxon-name-part></tp:taxon-name></italic> (<bold>15–16)</bold>. <bold>15</bold> Antennae <bold>16</bold> Fore wing <bold>17</bold> <italic><tp:taxon-name><tp:taxon-name-part taxon-name-part-type="genus" reg="Anaphothrips">A.</tp:taxon-name-part> <tp:taxon-name-part taxon-name-part-type="species" reg="obscurus">obscurus</tp:taxon-name-part></tp:taxon-name></italic> antennae. <italic><tp:taxon-name><tp:taxon-name-part taxon-name-part-type="genus" reg="Anaphothrips">A.</tp:taxon-name-part> <tp:taxon-name-part taxon-name-part-type="species" reg="populi">populi</tp:taxon-name-part></tp:taxon-name></italic> (<bold>18–20</bold>) <bold>18</bold> Antennae <bold>19</bold> Fore wing <bold>20</bold> Abdominal tergites VIII–X. <italic><tp:taxon-name><tp:taxon-name-part taxon-name-part-type="genus" reg="Anaphothrips">A.</tp:taxon-name-part> <tp:taxon-name-part taxon-name-part-type="species" reg="sudanensis">sudanensis</tp:taxon-name-part></tp:taxon-name></italic> (<bold>21–23</bold> female; <bold>24</bold> male) <bold>21</bold> Abdominal tergites VIII–X <bold>22</bold> Antennae <bold>23</bold> Body <bold>24</bold> Sternites IV–V.</p></caption><graphic xmlns:xlink="http://www.w3.org/1999/xlink" xlink:href="zookeys-668-049-g004.jpg" position="float" orientation="portrait" xlink:type="simple" id="oo_131242.jpg"/></fig></tp:treatment-sec><ref-list><ref id="B9"><mixed-citation xmlns:xlink="http://www.w3.org/1999/xlink" xlink:type="simple">
          <person-group><name name-style="western"><surname>Zhang</surname><given-names>WQ</given-names></name><name name-style="western"><surname>Tong</surname><given-names>XL</given-names></name></person-group> (<year>1992</year>) <article-title>On the genus <italic><tp:taxon-name><tp:taxon-name-part taxon-name-part-type="genus">Anaphothrips</tp:taxon-name-part></tp:taxon-name></italic> Uzel from China with description of a new species (<tp:taxon-name><tp:taxon-name-part taxon-name-part-type="order">Thysanoptera</tp:taxon-name-part></tp:taxon-name>: <tp:taxon-name><tp:taxon-name-part taxon-name-part-type="family">Thripidae</tp:taxon-name-part></tp:taxon-name>).</article-title> <source>Acta Zootaxonomica Sinica</source> <volume>17</volume>(<issue>1</issue>): <fpage>71</fpage>–<lpage>74</lpage>.</mixed-citation></ref></ref-list></tp:taxon-treatment>
